# Supplementary material for: Carob (Ceratonia siliqua) as Functional Feed Is Beneficial in Yellow Mealworm (Tenebrio molitor) Rearing: Evidence from Growth, Antioxidant Status and Cellular Responses
Source: Antioxidants (Basel). 2022 Sep 19;11(9):1840. doi: 10.3390/antiox11091840 (PMC9495811; doi:10.3390/antiox11091840)
Supplement: Supplementary file 1 [file antioxidants-11-01840-s001.zip]

Archive with 1 entries (1 files):
- antioxidants-1867533-supplementary.pdf
